# Supplementary material for: Thermal CO Oxidation and Photocatalytic CO2 Reduction over Bare and M-Al2O3 (M = Co, Ni, Cu, Rh, Pd, Ag, Ir, Pt, and Au) Cotton-Like Nanosheets
Source: Nanomaterials (Basel). 2021 May 13;11(5):1278. doi: 10.3390/nano11051278 (PMC8152517; doi:10.3390/nano11051278)
Supplement: Supplementary file 1 [file nanomaterials-11-01278-s001.zip]

Archive with 1 entries (1 files):
- nanomaterials-1183851-supplementary.pdf
